# Supplementary material for: Peripartal Rumen-Protected L-Carnitine Manipulates the Productive and Blood Metabolic Responses in High-Producing Holstein Dairy Cows
Source: Front Vet Sci. 2021 Dec 24;8:769837. doi: 10.3389/fvets.2021.769837 (PMC8739927; doi:10.3389/fvets.2021.769837)
Supplement: Supplementary file 1 [file Data_Sheet_1.ZIP]

Archive with 5 entries (5 files):
- CD14.xlsx
- gapdh.xlsx
- MD2.xlsx
- rps9.xlsx
- tlr4.xlsx
