# Supplementary material for: Peripartal Rumen-Protected L-Carnitine Manipulates the Productive and Blood Metabolic Responses in High-Producing Holstein Dairy Cows
Source: Front Vet Sci. 2021 Dec 24;8:769837. doi: 10.3389/fvets.2021.769837 (PMC8739927; doi:10.3389/fvets.2021.769837)
Supplement: Supplementary file 1 [file Data_Sheet_1.ZIP › CD14.xlsx]

## Sheet: Sheet1
Color	Position	Sample Name	Gene Name	Cq1	Concentration 1	Cq2	Concentration 2	Cq	Concentration	Call	Excluded	Sample Type	Standard	Cq Mean	Cq Error	Concentration Mean	Concentration Error	Replicate Group	Dye	Edited Call	Slope	EPF	Failure	Notes	Sample Prep Notes
255;242;138;21	B4	01_1	None	31.29	1.57047	31.59	1.58553	31.44	1.578	Positive	Unchecked	Unknown	-	31.44	0	1.578	0		SYBR Green I		0.62	3.42	None
255;205;18;55	H3	01+1	None	31.29	1.69256	31.75	1.71744	31.52	1.705	Positive	Unchecked	Unknown	-	31.52	0	1.705	0		SYBR Green I		0.72	3.55	None
255;66;41;24	H7	01+2	None	31.59	1.65139	31.69	1.65661	31.64	1.654	Positive	Unchecked	Unknown	-	31.64	0	1.654	0		SYBR Green I		0.71	3.64	None
255;34;176;146	H4	02_1	None	32.67	1.02646	32.45	1.01954	32.56	1.023	Positive	Unchecked	Unknown	-	32.56	0	1.023	0		SYBR Green I		0.59	3.26	None
255;234;79;79	H6	02+1	None	32.79	1.03505	32.85	1.03695	32.82	1.036	Positive	Unchecked	Unknown	-	32.82	0	1.036	0		SYBR Green I		0.71	3.39	None
255;242;138;21	F8	02+2	None	32.29	1.04184	32.61	1.05216	32.45	1.047	Positive	Unchecked	Unknown	-	32.45	0	1.047	0		SYBR Green I		0.56	2.93	None
255;47;73;113	G4	03_1	None	32.91	1.05672	32.99	1.05928	32.95	1.058	Positive	Unchecked	Unknown	-	32.95	0	1.058	0		SYBR Green I		0.63	3.35	None
255;250;215;15	E8	03+1	None	32.67	1.07261	32.45	1.06539	32.56	1.069	Positive	Unchecked	Unknown	-	32.56	0	1.069	0		SYBR Green I		0.68	3.42	None
255;234;79;79	F4	03+2	None	32.98	1.00109	33.04	1.00291	33.01	1.002	Positive	Unchecked	Unknown	-	33.01	0	1.002	0		SYBR Green I		0.65	3.41	None
255;66;41;24	G6	04_1	None	33.45	0.992937	33.05	0.981063	33.25	0.987	Positive	Unchecked	Unknown	-	33.25	0	0.987	0		SYBR Green I		0.62	3.36	None
255;103;154;47	D8	04+1	None	33.56	0.995262	33.34	0.988738	33.45	0.992	Positive	Unchecked	Unknown	-	33.45	0	0.992	0		SYBR Green I		0.63	3.44	None
255;66;41;24	E4	04+2	None	33.59	0.994224	33.71	0.997776	33.65	0.996	Positive	Unchecked	Unknown	-	33.65	0	0.996	0		SYBR Green I		0.72	3.57	None
255;132;197;238	F6	05_1	None	29.81	2.13781	30.15	2.16219	29.98	2.15	Positive	Unchecked	Unknown	-	29.98	0	2.15	0		SYBR Green I		0.74	3.26	None
255;180;73;149	C8	05+1	None	29.89	2.25773	29.95	2.26227	29.92	2.26	Positive	Unchecked	Unknown	-	29.92	0	2.26	0		SYBR Green I		0.58	3.25	None
255;132;197;238	D4	05+2	None	29.91	2.65889	29.71	2.64111	29.81	2.65	Positive	Unchecked	Unknown	-	29.81	0	2.65	0		SYBR Green I		0.68	3.57	None
255;103;103;103	E6	06_1	None	31.68	1.56593	31.44	1.55407	31.56	1.56	Positive	Unchecked	Unknown	-	31.56	0	1.56	0		SYBR Green I		0.39	1.81	None
255;95;103;174	B8	06+1	None	31.89	1.69585	31.67	1.68415	31.78	1.69	Positive	Unchecked	Unknown	-	31.78	0	1.69	0		SYBR Green I		0.62	3.42	None
255;103;103;103	C4	06+2	None	31.78	1.56443	31.6	1.55557	31.69	1.56	Positive	Unchecked	Unknown	-	31.69	0	1.56	0		SYBR Green I		0.53	2.73	None
255;242;138;21	D6	07_1	None	33.42	0.989031	33.08	0.978969	33.25	0.984	Positive	Unchecked	Unknown	-	33.25	0	0.984	0		SYBR Green I		0.71	3.54	None
255;205;18;55	A8	07+1	None	33.69	1.00889	33.43	1.00111	33.56	1.005	Positive	Unchecked	Unknown	-	33.56	0	1.005	0		SYBR Green I		0.61	3.23	None
255;103;103;103	H9	07+2	None	33.71	976.738	33.59	973.262	33.65	975	Positive	Unchecked	Unknown	-	33.65	0	975	0		SYBR Green I		0.59	3.35	None
255;250;215;15	C6	08_1	None	29.59	2.65269	29.53	2.64731	29.56	2.65	Positive	Unchecked	Unknown	-	29.56	0	2.65	0		SYBR Green I		0.79	3.74	None
255;103;154;47	B6	08+1	None	29.62	2.56693	29.46	2.55307	29.54	2.56	Positive	Unchecked	Unknown	-	29.54	0	2.56	0		SYBR Green I		0.74	3.55	None
255;180;73;149	A6	08+2	None	29.91	2.84666	29.77	2.83334	29.84	2.84	Positive	Unchecked	Unknown	-	29.84	0	2.84	0		SYBR Green I		0.68	3.44	None
255;34;176;146	G3	09_1	None	33.01	1.23075	32.97	1.22925	32.99	1.23	Positive	Unchecked	Unknown	-	32.99	0	1.23	0		SYBR Green I		0.78	3.65	None
255;250;215;15	A4	09+1	None	31.98	1.3583	32.06	1.3617	32.02	1.36	Positive	Unchecked	Unknown	-	32.02	0	1.36	0		SYBR Green I		0.55	3.16	None
255;132;197;238	G7	09+2	None	32.52	1.49275	32.4	1.48725	32.46	1.49	Positive	Unchecked	Unknown	-	32.46	0	1.49	0		SYBR Green I		0.72	3.6	None
255;47;73;113	F3	010_1	None	33.59	0.987237	33.71	0.990763	33.65	0.989	Positive	Unchecked	Unknown	-	33.65	0	0.989	0		SYBR Green I		0.71	3.61	None
255;47;73;113	H5	010+1	None	33.61	1.06221	33.47	1.05779	33.54	1.06	Positive	Unchecked	Unknown	-	33.54	0	1.06	0		SYBR Green I		0.54	3.11	None
255;103;103;103	F7	010+2	None	33.81	0.973728	33.69	0.970272	33.75	0.972	Positive	Unchecked	Unknown	-	33.75	0	0.972	0		SYBR Green I		0.76	3.77	None
255;242;138;21	E7	c1_1	None	31.69	1.55803	31.77	1.56197	31.73	1.56	Positive	Unchecked	Unknown	-	31.73	0	1.56	0		SYBR Green I		0.67	3.54	None
255;234;79;79	E3	c1+1	None	30.59	1.93608	31.03	1.96392	30.81	1.95	Positive	Unchecked	Unknown	-	30.81	0	1.95	0		SYBR Green I		0.76	3.65	None
255;234;79;79	G5	c1+2	None	32.58	1.16608	32.24	1.15392	32.41	1.16	Positive	Unchecked	Unknown	-	32.41	0	1.16	0		SYBR Green I		0.44	2.38	None
255;66;41;24	D3	c2_1	None	32.61	1.28394	32.41	1.27606	32.51	1.28	Positive	Unchecked	Unknown	-	32.51	0	1.28	0		SYBR Green I		0.63	3.4	None
255;66;41;24	F5	c2+1	None	32.52	1.17216	32.4	1.16784	32.46	1.17	Positive	Unchecked	Unknown	-	32.46	0	1.17	0		SYBR Green I		0.61	3.33	None
255;250;215;15	D7	c2+2	None	32.27	1.24537	32.51	1.25463	32.39	1.25	Positive	Unchecked	Unknown	-	32.39	0	1.25	0		SYBR Green I		0.6	3.17	None
255;132;197;238	C3	c3_1	None	33.51	0.966326	33.21	0.957674	33.36	0.962	Positive	Unchecked	Unknown	-	33.36	0	0.962	0		SYBR Green I		0.3	1.96	None
255;132;197;238	E5	c3+1	None	32.98	0.939291	33.1	0.942709	33.04	0.941	Positive	Unchecked	Unknown	-	33.04	0	0.941	0		SYBR Green I		0.62	3.4	None
255;103;154;47	C7	c3+2	None	33.82	0.898594	33.7	0.895406	33.76	0.897	Positive	Unchecked	Unknown	-	33.76	0	0.897	0		SYBR Green I		0.7	3.46	None
255;103;103;103	B3	c4_1	None	32.31	1.24691	32.47	1.25309	32.39	1.25	Positive	Unchecked	Unknown	-	32.39	0	1.25	0		SYBR Green I		0.69	3.72	None
255;103;103;103	D5	c4+1	None	32.58	1.68829	32.26	1.67171	32.42	1.68	Positive	Unchecked	Unknown	-	32.42	0	1.68	0		SYBR Green I		0.73	3.56	None
255;180;73;149	B7	c4+2	None	32.81	1.56666	32.95	1.57334	32.88	1.57	Positive	Unchecked	Unknown	-	32.88	0	1.57	0		SYBR Green I		0.85	3.82	None
255;242;138;21	G9	c5_1	None	31.29	1.69216	31.21	1.68784	31.25	1.69	Positive	Unchecked	Unknown	-	31.25	0	1.69	0		SYBR Green I		0.62	3.34	None
255;95;103;174	A7	c5+1	None	31.65	1.7951	31.47	1.7849	31.56	1.79	Positive	Unchecked	Unknown	-	31.56	0	1.79	0		SYBR Green I		0.49	2.82	None
255;242;138;21	C5	c5+2	None	31.52	1.98315	31.42	1.97685	31.47	1.98	Positive	Unchecked	Unknown	-	31.47	0	1.98	0		SYBR Green I		0.54	3.05	None
255;128;64;64	A3	c6_1	None	33.61	0.990611	32.89	0.969389	33.25	0.98	Positive	Unchecked	Unknown	-	33.25	0	0.98	0		SYBR Green I		0.57	3.21	None
255;250;215;15	B5	c6+1	None	33.56	0.967406	33.74	0.972594	33.65	0.97	Positive	Unchecked	Unknown	-	33.65	0	0.97	0		SYBR Green I		0.76	3.68	None
255;132;197;238	H8	c6+2	None	33.75	0.950789	33.41	0.941211	33.58	0.946	Positive	Unchecked	Unknown	-	33.58	0	0.946	0		SYBR Green I		0.62	3.32	None
255;103;154;47	A5	c7_1	None	30.15	1.98197	30.09	1.97803	30.12	1.98	Positive	Unchecked	Unknown	-	30.12	0	1.98	0		SYBR Green I		0.82	3.67	None
255;103;103;103	G8	c7+1	None	30.59	1.98165	30.57	1.98035	30.58	1.981	Positive	Unchecked	Unknown	-	30.58	0	1.981	0		SYBR Green I		0.72	3.65	None
255;180;73;149	H1	c7+2	None	31.67	1.8996	31.45	1.8864	31.56	1.893	Positive	Unchecked	Unknown	-	31.56	0	1.893	0		SYBR Green I		0.79	3.58	None
255;95;103;175	A8	c8_1	None	32.56	1.14817	32.38	1.14183	32.47	1.145	Positive	Unchecked	Unknown	-	32.47		1.145	0		SYBR Green I		0.76	1.96	None
255;242;138;22	C6	c8+1	None	32.86	1.649	32.9	1.651	32.88	1.65	Positive	Unchecked	Unknown	-	32.88		1.65	0		SYBR Green I		0.44	3.4	None
255;128;64;65	A4	c8+2	None	32.92	1.77892	32.96	1.78108	32.94	1.78	Positive	Unchecked	Unknown	-	32.94		1.78	0		SYBR Green I		0.63	3.46	None
255;250;215;16	B6	c9_1	None	32.69	1.56719	32.39	1.55281	32.54	1.56	Positive	Unchecked	Unknown	-	32.54		1.56	0		SYBR Green I		0.61	3.72	None
255;132;197;239	H9	c9_+1	None	32.53	1.49125	32.17	1.47475	32.35	1.483	Positive	Unchecked	Unknown	-	32.35		1.483	0		SYBR Green I		0.6	3.56	None
255;103;154;48	A6	c9+2	None	32.31	1.598	32.31	1.598	32.31	1.598	Positive	Unchecked	Unknown	-	32.31		1.598	0		SYBR Green I		0.3	3.82	None
255;103;103;104	G9	c10_1	None	30.26	1.98897	30.2	1.98503	30.23	1.987	Positive	Unchecked	Unknown	-	30.23		1.987	0		SYBR Green I		0.62	3.34	None
255;180;73;150	H2	c10+1	None	30.59	2.00566	30.57	2.00434	30.58	2.005	Positive	Unchecked	Unknown	-	30.58		2.005	0		SYBR Green I		0.7	3.68	None
255;95;103;176	A9	c10_+2	None	30.47	1.99866	30.45	1.99734	30.46	1.998	Positive	Unchecked	Unknown	-	30.46		1.998	0		SYBR Green I		0.69	3.32	None
