# Supplementary material for: Peripartal Rumen-Protected L-Carnitine Manipulates the Productive and Blood Metabolic Responses in High-Producing Holstein Dairy Cows
Source: Front Vet Sci. 2021 Dec 24;8:769837. doi: 10.3389/fvets.2021.769837 (PMC8739927; doi:10.3389/fvets.2021.769837)
Supplement: Supplementary file 1 [file Data_Sheet_1.ZIP › gapdh.xlsx]

## Sheet: Sheet1
Color	Position	Sample Name	Gene Name	Cq1	Concentration1	Cq2	Concentration2	Cq	Concentration	Call	Excluded	Sample Type	Standard	Cq Mean	Cq Error	Concentration Mean	Concentration Error	Replicate Group	Dye	Edited Call	Slope	EPF	Failure	Notes	Sample Prep Notes
255;242;138;21	B4	01_1	None	21.87	14.0028	21.83	13.9772	21.85	13.99	Positive	Unchecked	Unknown	-	21.85	0	13.99	0		SYBR Green I		0.75	3.5	None
255;205;18;55	H3	01+1	None	21.59	14.3299	21.53	14.2901	21.56	14.31	Positive	Unchecked	Unknown	-	21.56	0	14.31	0		SYBR Green I		0.82	3.7	None
255;66;41;24	H7	01+2	None	21.45	14.7862	21.49	14.8138	21.47	14.8	Positive	Unchecked	Unknown	-	21.47	0	14.8	0		SYBR Green I		0.83	3.75	None
255;34;176;146	H4	02_1	None	21.39	14.1699	21.33	14.1301	21.36	14.15	Positive	Unchecked	Unknown	-	21.36	0	14.15	0		SYBR Green I		0.78	3.63	None
255;234;79;79	H6	02+1	None	21.57	14.3767	21.61	14.4033	21.59	14.39	Positive	Unchecked	Unknown	-	21.59	0	14.39	0		SYBR Green I		0.8	3.66	None
255;242;138;21	F8	02+2	None	21.39	14.0096	21.33	13.9704	21.36	13.99	Positive	Unchecked	Unknown	-	21.36	0	13.99	0		SYBR Green I		0.82	3.68	None
255;47;73;113	G4	03_1	None	21.58	14.1434	21.6	14.1566	21.59	14.15	Positive	Unchecked	Unknown	-	21.59	0	14.15	0		SYBR Green I		0.83	3.75	None
255;250;215;15	E8	03+1	None	21.57	15.147	21.55	15.133	21.56	15.14	Positive	Unchecked	Unknown	-	21.56	0	15.14	0		SYBR Green I		0.87	3.88	None
255;234;79;79	F4	03+2	None	21.3	14.1297	21.12	14.0103	21.21	14.07	Positive	Unchecked	Unknown	-	21.21	0	14.07	0		SYBR Green I		0.78	3.63	None
255;66;41;24	G6	04_1	None	21.28	15.2343	21.24	15.2057	21.26	15.22	Positive	Unchecked	Unknown	-	21.26	0	15.22	0		SYBR Green I		0.96	4.05	None
255;103;154;47	D8	04+1	None	21.42	14.998	21.34	14.942	21.38	14.97	Positive	Unchecked	Unknown	-	21.38	0	14.97	0		SYBR Green I		0.87	3.86	None
255;66;41;24	E4	04+2	None	21.4	14.8246	21.56	14.9354	21.48	14.88	Positive	Unchecked	Unknown	-	21.48	0	14.88	0		SYBR Green I		0.83	3.73	None
255;132;197;238	F6	05_1	None	21.52	15.5195	21.66	15.6205	21.59	15.57	Positive	Unchecked	Unknown	-	21.59	0	15.57	0		SYBR Green I		0.91	3.93	None
255;180;73;149	C8	05+1	None	21.19	15.7656	21.39	15.9144	21.29	15.84	Positive	Unchecked	Unknown	-	21.29	0	15.84	0		SYBR Green I		0.95	4.08	None
255;132;197;238	D4	05+2	None	21.38	13.2566	21.52	13.3434	21.45	13.3	Positive	Unchecked	Unknown	-	21.45	0	13.3	0		SYBR Green I		0.74	3.5	None
255;103;103;103	E6	06_1	None	21.52	15.4441	21.62	15.5159	21.57	15.48	Positive	Unchecked	Unknown	-	21.57	0	15.48	0		SYBR Green I		0.94	3.99	None
255;95;103;174	B8	06+1	None	21.3	15.7131	21.4	15.7869	21.35	15.75	Positive	Unchecked	Unknown	-	21.35	0	15.75	0		SYBR Green I		0.91	3.97	None
255;103;103;103	C4	06+2	None	21.48	15.1005	21.82	15.3395	21.65	15.22	Positive	Unchecked	Unknown	-	21.65	0	15.22	0		SYBR Green I		0.88	3.85	None
255;242;138;21	D6	07_1	None	21.79	15.5986	21.71	15.5414	21.75	15.57	Positive	Unchecked	Unknown	-	21.75	0	15.57	0		SYBR Green I		0.93	4.01	None
255;205;18;55	A8	07+1	None	21.69	15.4071	21.67	15.3929	21.68	15.4	Positive	Unchecked	Unknown	-	21.68	0	15.4	0		SYBR Green I		0.96	4.1	None
255;103;103;103	H9	07+2	None	21.5	14.9561	21.54	14.9839	21.52	14.97	Positive	Unchecked	Unknown	-	21.52	0	14.97	0		SYBR Green I		0.81	3.61	None
255;250;215;15	C6	08_1	None	21.53	13.6927	21.49	13.6673	21.51	13.68	Positive	Unchecked	Unknown	-	21.51	0	13.68	0		SYBR Green I		0.78	3.61	None
255;103;154;47	B6	08+1	None	21.59	13.6126	21.55	13.5874	21.57	13.6	Positive	Unchecked	Unknown	-	21.57	0	13.6	0		SYBR Green I		0.77	3.6	None
255;180;73;149	A6	08+2	None	21.71	16.1995	21.47	16.0205	21.59	16.11	Positive	Unchecked	Unknown	-	2159	0	16.11	0		SYBR Green I		0.87	3.88	None
255;34;176;146	G3	09_1	None	21.73	15.1088	22.05	15.3312	21.89	15.22	Positive	Unchecked	Unknown	-	21.89	0	15.22	0		SYBR Green I		0.94	4.03	None
255;250;215;15	A4	09+1	None	21.18	15.256	21.08	15.184	21.13	15.22	Positive	Unchecked	Unknown	-	2113	0	15.22	0		SYBR Green I		0.83	3.77	None
255;132;197;238	G7	09+2	None	21.47	13.5369	21.67	13.6631	21.57	13.6	Positive	Unchecked	Unknown	-	21.57	0	13.6	0		SYBR Green I		0.8	3.6	None
255;47;73;113	F3	010_1	None	21.59	15.329	21.79	15.471	21.69	15.4	Positive	Unchecked	Unknown	-	21.69	0	15.4	0		SYBR Green I		0.98	4.12	None
255;47;73;113	H5	010+1	None	21.88	13.6624	21.68	13.5376	21.78	13.6	Positive	Unchecked	Unknown	-	21.78	0	13.6	0		SYBR Green I		0.68	3.36	None
255;103;103;103	F7	010+2	None	21.7	14.7796	21.76	14.8204	21.73	14.8	Positive	Unchecked	Unknown	-	21.73	0	14.8	0		SYBR Green I		0.85	3.76	None
255;242;138;21	E7	c1_1	None	21.59	15.5231	21.47	15.4369	21.53	15.48	Positive	Unchecked	Unknown	-	21.53	0	15.48	0		SYBR Green I		0.88	3.86	None
255;234;79;79	E3	c1+1	None	21.75	15.6744	21.71	15.6456	21.73	15.66	Positive	Unchecked	Unknown	-	21.73	0	15.66	0		SYBR Green I		0.95	4.02	None
255;234;79;79	G5	c1+2	None	21.59	14.9423	21.67	14.9977	21.63	14.97	Positive	Unchecked	Unknown	-	21.63	0	14.97	0		SYBR Green I		0.89	3.88	None
255;66;41;24	D3	c2_1	None	21.3	15.8549	21.26	15.8251	21.28	15.84	Positive	Unchecked	Unknown	-	21.28	0	15.84	0		SYBR Green I		0.92	3.97	None
255;66;41;24	F5	c2+1	None	21.48	13.1561	21.46	13.1439	21.47	13.15	Positive	Unchecked	Unknown	-	21.47	0	13.15	0		SYBR Green I		0.68	3.34	None
255;250;215;15	D7	c2+2	None	21.4	14.8592	21.46	14.9008	21.43	14.88	Positive	Unchecked	Unknown	-	21.43	0	14.88	0		SYBR Green I		0.89	3.9	None
255;132;197;238	C3	c3_1	None	21.6	9.39004	21.54	9.36396	21.57	9.377	Positive	Unchecked	Unknown	-	21.57	0	9.377	0		SYBR Green I		0.42	2.32	None
255;132;197;238	E5	c3+1	None	21.7	15.6168	21.82	15.7032	21.76	15.66	Positive	Unchecked	Unknown	-	21.76	0	15.66	0		SYBR Green I		0.93	3.98	None
255;103;154;47	C7	c3+2	None	21.29	15.4873	21.27	15.4727	21.28	15.48	Positive	Unchecked	Unknown	-	21.28	0	15.48	0		SYBR Green I		0.86	3.81	None
255;103;103;103	B3	c4_1	None	21.36	15.787	21.26	15.713	21.31	15.75	Positive	Unchecked	Unknown	-	21.31	0	15.75	0		SYBR Green I		0.91	3.95	None
255;103;103;103	D5	c4+1	None	21.28	16.11	21.28	16.11	21.28	16.11	Positive	Unchecked	Unknown	-	21.28	0	16.11	0		SYBR Green I		0.95	4.05	None
255;180;73;149	B7	c4+2	None	21.5	13.8649	21.64	13.9551	21.57	13.91	Positive	Unchecked	Unknown	-	21.57	0	13.91	0		SYBR Green I		0.85	3.82	None
255;242;138;21	G9	c5_1	None	21.62	14.0094	21.56	13.9706	21.59	13.99	Positive	Unchecked	Unknown	-	21.59	0	13.99	0		SYBR Green I		0.85	3.83	None
255;95;103;174	A7	c5+1	None	21.41	14.1907	21.77	14.4293	21.59	14.31	Positive	Unchecked	Unknown	-	21.59	0	14.31	0		SYBR Green I		0.8	3.65	None
255;242;138;21	C5	c5+2	None	21.56	15.6527	21.58	15.6673	21.57	15.66	Positive	Unchecked	Unknown	-	21.57	0	15.66	0		SYBR Green I		0.91	3.92	None
255;128;64;64	A3	c6_1	None	21.49	15.9803	21.57	16.0397	21.53	16.01	Positive	Unchecked	Unknown	-	21.53	0	16.01	0		SYBR Green I		0.89	3.87	None
255;250;215;15	B5	c6+1	None	21.4	15.0906	21.54	15.1894	21.47	15.14	Positive	Unchecked	Unknown	-	21.47	0	15.14	0		SYBR Green I		0.96	4.04	None
255;132;197;238	H8	c6+2	None	21.82	15.6385	21.88	15.6815	21.85	15.66	Positive	Unchecked	Unknown	-	21.85	0	15.66	0		SYBR Green I		0.9	3.93	None
255;103;154;47	A5	c7_1	None	21.52	16.6163	21.4	16.5237	21.46	16.57	Positive	Unchecked	Unknown	-	21.46	0	16.57	0		SYBR Green I		1.03	4.24	None
255;103;103;103	G8	c7+1	None	21.59	14.7795	21.65	14.8205	21.62	14.8	Positive	Unchecked	Unknown	-	21.62	0	14.8	0		SYBR Green I		0.94	4.01	None
255;180;73;150	D6	c7+2	None	21.28	13.1438	21.3	13.1562	21.29	13.15	Positive	Unchecked	Unknown	-	21.29	0	13.15	0		SYBR Green I		0.68	3.36	None
255;242;138;22	B8	c8_1	None	21.5	14.9565	21.28	14.8035	21.39	14.88	Positive	Unchecked	Unknown	-	21.39	0	14.88	0		SYBR Green I		0.89	3.76	None
255;95;103;175	G10	c8+1	None	21.4	14.3235	21.56	14.4305	21.48	14.377	Positive	Unchecked	Unknown	-	21.48	0	9.377	0		SYBR Green I		0.42	3.86	None
255;242;138;22	A8	c8+2	None	21.5	15.6527	21.52	15.6673	21.51	15.66	Positive	Unchecked	Unknown	-	21.51	0	15.66	0		SYBR Green I		0.93	4.02	None
255;128;64;65	C6	c9_1	None	21.7	15.4373	21.82	15.5227	21.76	15.48	Positive	Unchecked	Unknown	-	21.76	0	15.48	0		SYBR Green I		0.86	3.88	None
255;250;215;16	A4	c9_+1	None	22.01	15.8147	21.83	15.6853	21.92	15.75	Positive	Unchecked	Unknown	-	21.92	0	15.75	0		SYBR Green I		0.91	3.95	None
255;132;197;239	B6	c9+2	None	21.78	15.7645	21.74	15.7355	21.76	15.75	Positive	Unchecked	Unknown	-	21.76	0	15.75	0		SYBR Green I		0.95	4.05	None
255;103;154;48	H9	c10_1	None	21.52	15.1777	21.64	15.2623	21.58	15.22	Positive	Unchecked	Unknown	-	21.58	0	15.22	0		SYBR Green I		0.74	3.82	None
255;103;103;104	A6	c10+1	None	21.56	15.5917	21.5	15.5483	21.53	15.57	Positive	Unchecked	Unknown	-	21.53	0	15.57	0		SYBR Green I		0.94	3.83	None
255;180;73;151	G9	c10_+2	None	21.6	15.3715	21.68	15.4285	21.64	15.4	Positive	Unchecked	Unknown	-	21.64	0	15.4	0		SYBR Green I		0.91	3.65	None
