# Supplementary material for: Peripartal Rumen-Protected L-Carnitine Manipulates the Productive and Blood Metabolic Responses in High-Producing Holstein Dairy Cows
Source: Front Vet Sci. 2021 Dec 24;8:769837. doi: 10.3389/fvets.2021.769837 (PMC8739927; doi:10.3389/fvets.2021.769837)
Supplement: Supplementary file 1 [file Data_Sheet_1.ZIP › MD2.xlsx]

## Sheet: Sheet1
Color	Position	Sample Name	Gene Name	Cq1	Concentration 1	Cq2	Concentration 2	Cq	Concentration	Call	Excluded	Sample Type	Standard	Cq Mean	Cq Error	Concentration Mean	Concentration Error	Replicate Group	Dye	Edited Call	Slope	EPF	Failure	Notes	Sample Prep Notes
255;242;138;21	B4	01_1	None	29.8	2.36324	29.92	2.37276	29.86	2.368	Positive	Unchecked	Unknown	-	29.86	0	2.368	0		SYBR Green I		0.48	2.74	None
255;205;18;55	H3	01+1	None	29.6	2.57765	29.7	2.58635	29.65	2.582	Positive	Unchecked	Unknown	-	29.65	0	2.582	0		SYBR Green I		0.43	2.83	None
255;66;41;24	H7	01+2	None	29.87	2.58059	29.81	2.57541	29.84	2.578	Positive	Unchecked	Unknown	-	29.84	0	2.578	0		SYBR Green I		0.49	3.05	None
255;34;176;146	H4	02_1	None	28.59	3.0037	28.71	3.0163	28.65	3.01	Positive	Unchecked	Unknown	-	28.65	0	3.01	0		SYBR Green I		0.42	2.72	None
255;234;79;79	H6	02+1	None	28.15	3.57381	28.09	3.56619	28.12	3.57	Positive	Unchecked	Unknown	-	28.12	0	3.57	0		SYBR Green I		0.5	3.07	None
255;242;138;21	F8	02+2	None	27.71	4.8129	27.55	4.7851	27.63	4.799	Positive	Unchecked	Unknown	-	27.63	0	4.799	0		SYBR Green I		0.46	2.79	None
255;47;73;113	G4	03_1	None	27.09	4.52101	27.03	4.51099	27.06	4.516	Positive	Unchecked	Unknown	-	27.06	0	4.516	0		SYBR Green I		0.4	1.95	None
255;250;215;15	E8	03+1	None	26.98	5.68843	26.9	5.67157	26.94	5.68	Positive	Unchecked	Unknown	-	26.94	0	5.68	0		SYBR Green I		0.36	2.47	None
255;234;79;79	F4	03+2	None	26.98	5.43386	27.18	5.47414	27.08	5.454	Positive	Unchecked	Unknown	-	27.08	0	5.454	0		SYBR Green I		0.42	2.72	None
255;66;41;24	G6	04_1	None	31.52	1.96749	31.28	1.95251	31.4	1.96	Positive	Unchecked	Unknown	-	31.4	0	1.96	0		SYBR Green I		0.42	2.77	None
255;103;154;47	D8	04+1	None	31.59	1.29871	31.75	1.30529	31.67	1.302	Positive	Unchecked	Unknown	-	31.67	0	1.302	0		SYBR Green I		0.32	2.33	None
255;66;41;24	E4	04+2	None	31.19	1.6507	31.05	1.6433	31.12	1.647	Positive	Unchecked	Unknown	-	31.12	0	1.647	0		SYBR Green I		0.43	2.68	None
255;132;197;238	F6	05_1	None	30.36	2.02835	30.14	2.01365	30.25	2.021	Positive	Unchecked	Unknown	-	30.25	0	2.021	0		SYBR Green I		0.43	2.77	None
255;180;73;149	C8	05+1	None	30.51	1.99682	30.21	1.97718	30.36	1.987	Positive	Unchecked	Unknown	-	30.36	0	1.987	0		SYBR Green I		0.11	0.95	None
255;132;197;238	D4	05+2	None	30.48	1.97781	30.64	1.98819	30.56	1.983	Positive	Unchecked	Unknown	-	30.56	0	1.983	0		SYBR Green I		0.49	2.42	None
255;103;103;103	E6	06_1	None	32.8	0.980402	32.84	0.981598	32.82	0.981	Positive	Unchecked	Unknown	-	32.82	0	0.981	0		SYBR Green I		0.46	2.88	None
255;95;103;174	B8	06+1	None	31.25	1.37472	30.99	1.36328	31.12	1.369	Positive	Unchecked	Unknown	-	31.12	0	1.369	0		SYBR Green I		0.4	2.67	None
255;103;103;103	C4	06+2	None	31.3	1.47371	31.1	1.46429	31.2	1.469	Positive	Unchecked	Unknown	-	31.2	0	1.469	0		SYBR Green I		0.48	2.91	None
255;242;138;21	D6	07_1	None	29.8	2.83829	29.92	2.84971	29.86	2.844	Positive	Unchecked	Unknown	-	29.86	0	2.844	0		SYBR Green I		0.44	2.83	None
255;205;18;55	A8	07+1	None	29.63	2.52215	29.65	2.52385	29.64	2.523	Positive	Unchecked	Unknown	-	29.64	0	2.523	0		SYBR Green I		0.38	2.59	None
255;103;103;103	H9	07+2	None	29.71	2.55389	29.41	2.52811	29.56	2.541	Positive	Unchecked	Unknown	-	29.56	0	2.541	0		SYBR Green I		0.31	2.23	None
255;250;215;15	C6	08_1	None	31.5	2.00813	30.9	1.96988	31.2	1.989	Positive	Unchecked	Unknown	-	31.2	0	1.989	0		SYBR Green I		0.46	2.93	None
255;103;154;47	B6	08+1	None	32.69	1.28178	32.65	1.28022	32.67	1.281	Positive	Unchecked	Unknown	-	32.67	0	1.281	0		SYBR Green I		0.47	3.03	None
255;180;73;149	A6	08+2	None	32.45	1.38313	32.35	1.37887	32.4	1.381	Positive	Unchecked	Unknown	-	32.4	0	1.381	0		SYBR Green I		0.42	2.75	None
255;34;176;146	G3	09_1	None	33	0.913892	33.08	0.916108	33.04	0.915	Positive	Unchecked	Unknown	-	33.04	0	0.915	0		SYBR Green I		0.44	2.69	None
255;250;215;15	A4	09+1	None	33.69	0.948687	33.35	0.939113	33.52	0.9439	Positive	Unchecked	Unknown	-	33.52	0	0.9439	0		SYBR Green I		0.53	3.22	None
255;132;197;238	G7	09+2	None	32.89	0.9866	33.05	0.9914	32.97	0.989	Positive	Unchecked	Unknown	-	32.97	0	0.989	0		SYBR Green I		0.45	2.86	None
255;47;73;113	F3	010_1	None	33.52	0.907741	33	0.893659	33.26	0.9007	Positive	Unchecked	Unknown	-	33.26	0	0.9007	0		SYBR Green I		0.42	2.78	None
255;47;73;113	H5	010+1	None	33.54	0.897257	33.76	0.903143	33.65	0.9002	Positive	Unchecked	Unknown	-	33.65	0	0.9002	0		SYBR Green I		0.5	2.94	None
255;103;103;103	F7	010+2	None	33.75	0.923928	33.39	0.914072	33.57	0.919	Positive	Unchecked	Unknown	-	33.57	0	0.919	0		SYBR Green I		0.42	2.74	None
255;242;138;21	E7	c1_1	None	29.18	2.51959	29.12	2.51441	29.15	2.517	Positive	Unchecked	Unknown	-	29.15	0	2.517	0		SYBR Green I		0.41	2.74	None
255;234;79;79	E3	c1+1	None	29.86	2.523	29.86	2.523	29.86	2.523	Positive	Unchecked	Unknown	-	29.86	0	2.523	0		SYBR Green I		0.44	2.83	None
255;234;79;79	G5	c1+2	None	29.6	2.63633	29.66	2.64167	29.63	2.639	Positive	Unchecked	Unknown	-	29.63	0	2.639	0		SYBR Green I		0.44	2.34	None
255;66;41;24	D3	c2_1	None	29.91	3.13817	27.81	2.91783	28.86	3.028	Positive	Unchecked	Unknown	-	28.86	0	3.028	0		SYBR Green I		0.44	2.83	None
255;66;41;24	F5	c2+1	None	28.59	2.76632	28.79	2.78568	28.69	2.776	Positive	Unchecked	Unknown	-	28.69	0	2.776	0		SYBR Green I		0.42	2.74	None
255;250;215;15	D7	c2+2	None	27.62	3.06867	27.68	3.07533	27.65	3.072	Positive	Unchecked	Unknown	-	27.65	0	3.072	0		SYBR Green I		0.41	2.71	None
255;132;197;238	C3	c3_1	None	29.42	2.52875	29.84	2.56485	29.63	2.5468	Positive	Unchecked	Unknown	-	29.63	0	2.5468	0		SYBR Green I		0.2	1.53	None
255;132;197;238	E5	c3+1	None	29.98	1.04521	30.14	1.05079	30.06	1.048	Positive	Unchecked	Unknown	-	30.06	0	1.048	0		SYBR Green I		0.46	2.94	None
255;103;154;47	C7	c3+2	None	30.2	1.89299	30.36	1.90301	30.28	1.898	Positive	Unchecked	Unknown	-	30.28	0	1.898	0		SYBR Green I		0.42	2.78	None
255;103;103;103	B3	c4_1	None	28.49	3.57592	28.81	3.61608	28.65	3.596	Positive	Unchecked	Unknown	-	28.65	0	3.596	0		SYBR Green I		0.46	2.95	None
255;103;103;103	D5	c4+1	None	27.59	3.84706	27.79	3.87494	27.69	3.861	Positive	Unchecked	Unknown	-	27.69	0	3.861	0		SYBR Green I		0.43	2.63	None
255;180;73;149	B7	c4+2	None	27.41	3.76677	27.85	3.82723	27.63	3.797	Positive	Unchecked	Unknown	-	27.63	0	3.797	0		SYBR Green I		0.43	2.83	None
255;242;138;21	G9	c5_1	None	26.28	4.17063	26.02	4.12937	26.15	4.15	Positive	Unchecked	Unknown	-	26.15	0	4.15	0		SYBR Green I		0.54	3.29	None
255;95;103;174	A7	c5+1	None	26.69	4.57171	26.67	4.56829	26.68	4.57	Positive	Unchecked	Unknown	-	26.68	0	4.57	0		SYBR Green I		0.45	2.9	None
255;242;138;21	C5	c5+2	None	26.58	4.99952	26.5	4.98448	26.54	4.992	Positive	Unchecked	Unknown	-	26.54	0	4.992	0		SYBR Green I		0.42	2.81	None
255;128;64;64	A3	c6_1	None	21.01	3.577	32.91	5.603	26.96	4.59	Positive	Unchecked	Unknown	-	26.96	0	4.59	0		SYBR Green I		0.51	3.16	None
255;250;215;15	B5	c6+1	None	27.03	4.99409	26.91	4.97191	26.97	4.983	Positive	Unchecked	Unknown	-	26.97	0	4.983	0		SYBR Green I		0.45	2.86	None
255;132;197;238	H8	c6+2	None	27.06	3.9503	26.96	3.9357	27.01	3.943	Positive	Unchecked	Unknown	-	27.01	0	3.943	0		SYBR Green I		0.44	2.88	None
255;103;154;47	A5	c7_1	None	29.97	2.06955	30.07	2.07645	30.02	2.073	Positive	Unchecked	Unknown	-	30.02	0	2.073	0		SYBR Green I		0.47	2.75	None
255;103;103;103	G8	c7+1	None	30.56	1.91602	30.4	1.90598	30.48	1.911	Positive	Unchecked	Unknown	-	30.48	0	1.911	0		SYBR Green I		0.45	2.9	None
255;242;138;22	B8	c7+2	None	30.69	1.85844	31.27	1.89356	30.98	1.876	Positive	Unchecked	Unknown	-	30.98	0	1.876	0		SYBR Green I		0.2	2.78	None
255;95;103;175	G10	c8_1	None	29.79	2.33608	29.89	2.34392	29.84	2.34	Positive	Unchecked	Unknown	-	29.84	0	2.34	0		SYBR Green I		0.46	2.94	None
255;242;138;22	A8	c8+1	None	30.01	2.43216	29.71	2.40784	29.86	2.42	Positive	Unchecked	Unknown	-	29.86	0	2.42	0		SYBR Green I		0.42	2.74	None
255;128;64;65	C6	c8+2	None	29.06	3.16634	28.76	3.13366	28.91	3.15	Positive	Unchecked	Unknown	-	28.91	0	3.15	0		SYBR Green I		0.46	1.53	None
255;250;215;16	A4	c9_1	None	31.31	0.988579	31.21	0.985421	31.26	0.987	Positive	Unchecked	Unknown	-	31.26	0	0.987	0		SYBR Green I		0.43	2.94	None
255;132;197;239	B6	c9_+1	None	31.52	0.954184	31.64	0.957816	31.58	0.956	Positive	Unchecked	Unknown	-	31.58	0	0.956	0		SYBR Green I		0.36	2.78	None
255;103;154;48	H9	c9+2	None	31.79	0.974064	31.59	0.967936	31.69	0.971	Positive	Unchecked	Unknown	-	31.69	0	0.971	0		SYBR Green I		0.42	2.95	None
255;103;103;104	A6	c10_1	None	29.5	2.70258	29.4	2.69342	29.45	2.698	Positive	Unchecked	Unknown	-	29.45	0	2.698	0		SYBR Green I		0.42	2.63	None
255;242;138;23	G9	c10+1	None	29.63	2.42436	29.67	2.42764	29.65	2.426	Positive	Unchecked	Unknown	-	29.65	0	2.426	0		SYBR Green I		0.32	2.9	None
255;95;103;176	B9	c10_+2	None	29.1	2.46277	28.94	2.44923	29.02	2.456	Positive	Unchecked	Unknown	-	29.02	0	2.456	0		SYBR Green I		0.43	2.81	None
