# Supplementary material for: Peripartal Rumen-Protected L-Carnitine Manipulates the Productive and Blood Metabolic Responses in High-Producing Holstein Dairy Cows
Source: Front Vet Sci. 2021 Dec 24;8:769837. doi: 10.3389/fvets.2021.769837 (PMC8739927; doi:10.3389/fvets.2021.769837)
Supplement: Supplementary file 1 [file Data_Sheet_1.ZIP › rps9.xlsx]

## Sheet: Sheet1
Color	Position	Sample Name	Gene Name	Cq1	Concentration 1	Cq2	Concentration 2	Cq	Concentration	Call	Excluded	Sample Type	Standard	Cq Mean	Cq Error	Concentration Mean	Concentration Error	Replicate Group	Dye	Edited Call	Slope	EPF	Failure	Notes	Sample Prep Notes
255;242;138;21	B4	01_1	None	19.7	17.0806	19.86	17.2194	19.78	17.15	Positive	Unchecked	Unknown	-	19.78	0	17.15	0		SYBR Green I		0.74	3.77	None
255;205;18;55	H3	01+1	None	19.79	17.3225	19.83	17.3575	19.81	17.34	Positive	Unchecked	Unknown	-	19.81	0	17.34	0		SYBR Green I		0.7	3.63	None
255;66;41;24	H7	01+2	None	19.5	17.6585	19.68	17.8215	19.59	17.74	Positive	Unchecked	Unknown	-	19.59	0	17.74	0		SYBR Green I		0.71	3.7	None
255;34;176;146	H4	02_1	None	19.52	16.8255	19.6	16.8945	19.56	16.86	Positive	Unchecked	Unknown	-	19.56	0	16.86	0		SYBR Green I		0.68	3.56	None
255;234;79;79	H6	02+1	None	19.61	15.4451	19.47	15.3349	19.54	15.39	Positive	Unchecked	Unknown	-	19.54	0	14.39	0		SYBR Green I		0.69	3.53	None
255;242;138;21	F8	02+2	None	19.5	16.7911	19.66	16.9289	19.58	16.86	Positive	Unchecked	Unknown	-	19.58	0	16.86	0		SYBR Green I		0.68	3.55	None
255;47;73;113	G4	03_1	None	19.49	17.5119	19.33	17.3681	19.41	17.44	Positive	Unchecked	Unknown	-	19.41	0	17.44	0		SYBR Green I		0.69	3.64	None
255;250;215;15	E8	03+1	None	19.8	17.3927	19.68	17.2873	19.74	17.34	Positive	Unchecked	Unknown	-	19.74	0	17.34	0		SYBR Green I		0.67	3.56	None
255;234;79;79	F4	03+2	None	19.89	17.7044	19.97	17.7756	19.93	17.74	Positive	Unchecked	Unknown	-	19.93	0	17.74	0		SYBR Green I		0.7	3.64	None
255;66;41;24	G6	04_1	None	19.49	18.303	19.59	18.397	19.54	18.35	Positive	Unchecked	Unknown	-	19.54	0	18.35	0		SYBR Green I		0.77	3.84	None
255;103;154;47	D8	04+1	None	19.56	17.4757	19.48	17.4043	19.52	17.44	Positive	Unchecked	Unknown	-	19.52	0	17.44	0		SYBR Green I		0.73	3.73	None
255;66;41;24	E4	04+2	None	19.9	17.4188	19.72	17.2612	19.81	17.34	Positive	Unchecked	Unknown	-	19.81	0	17.34	0		SYBR Green I		0.69	3.65	None
255;132;197;238	F6	05_1	None	19.89	17.2533	20.09	17.4267	19.99	17.34	Positive	Unchecked	Unknown	-	19.99	0	17.34	0		SYBR Green I		0.64	3.42	None
255;180;73;149	C8	05+1	None	19.9	17.2366	19.7	17.0634	19.8	17.15	Positive	Unchecked	Unknown	-	19.8	0	17.15	0		SYBR Green I		0.75	3.75	None
255;132;197;238	D4	05+2	None	19.79	17.6222	19.83	17.6578	19.81	17.64	Positive	Unchecked	Unknown	-	19.81	0	17.64	0		SYBR Green I		0.68	3.59	None
255;103;103;103	E6	06_1	None	19.69	17.5133	19.75	17.5667	19.72	17.54	Positive	Unchecked	Unknown	-	19.72	0	17.54	0		SYBR Green I		0.72	3.7	None
255;95;103;174	B8	06+1	None	19.78	17.1935	19.68	17.1065	19.73	17.15	Positive	Unchecked	Unknown	-	19.73	0	17.15	0		SYBR Green I		0.79	3.88	None
255;103;103;103	C4	06+2	None	19.79	17.5046	19.87	17.5754	19.83	17.54	Positive	Unchecked	Unknown	-	19.83	0	17.54	0		SYBR Green I		0.72	3.74	None
255;242;138;21	D6	07_1	None	19.78	16.47	19.78	16.47	19.78	16.47	Positive	Unchecked	Unknown	-	19.78	0	14.47	0		SYBR Green I		0.5	2.93	None
255;205;18;55	A8	07+1	None	19.82	18.1039	19.68	17.9761	19.75	18.04	Positive	Unchecked	Unknown	-	19.75	0	18.04	0		SYBR Green I		0.78	3.88	None
255;103;103;103	H9	07+2	None	19.72	15.6117	19.64	15.5483	19.68	15.58	Positive	Unchecked	Unknown	-	19.68	0	15.58	0		SYBR Green I		0.66	3.57	None
255;250;215;15	C6	08_1	None	19.65	17.9228	19.51	17.7952	19.58	17.859	Positive	Unchecked	Unknown	-	19.58	0	17.859	0		SYBR Green I		0.17	1.33	None
255;103;154;47	B6	08+1	None	19.92	17.6196	19.74	17.4604	19.83	17.54	Positive	Unchecked	Unknown	-	19.83	0	17.54	0		SYBR Green I		0.73	3.74	None
255;180;73;149	A6	08+2	None	19.82	17.3463	19.6	17.1537	19.71	17.25	Positive	Unchecked	Unknown	-	19.71	0	17.25	0		SYBR Green I		0.69	2.93	None
255;34;176;146	G3	09_1	None	19.8	17.9519	19.84	17.9881	19.82	17.97	Positive	Unchecked	Unknown	-	19.82	0	17.97	0		SYBR Green I		0.61	3.36	None
255;250;215;15	A4	09+1	None	19.83	18.4854	19.99	18.6346	19.91	18.56	Positive	Unchecked	Unknown	-	19.91	0	18.56	0		SYBR Green I		0.73	3.69	None
255;132;197;238	G7	09+2	None	19.78	18.0583	19.74	18.0217	19.76	18.04	Positive	Unchecked	Unknown	-	19.76	0	18.04	0		SYBR Green I		0.76	3.9	None
255;47;73;113	F3	010_1	None	19.62	18.1215	19.66	18.1585	19.64	18.14	Positive	Unchecked	Unknown	-	19.64	0	18.14	0		SYBR Green I		0.7	3.67	None
255;47;73;113	H5	010+1	None	1.7	1.50015	37.6	33.1798	19.65	17.34	Positive	Unchecked	Unknown	-	19.65	0	17.34	0		SYBR Green I		0.69	3.67	None
255;103;103;103	F7	010+2	None	19.9	17.2313	19.92	17.2487	19.91	17.24	Positive	Unchecked	Unknown	-	19.91	0	17.24	0		SYBR Green I		0.71	3.72	None
255;242;138;21	E7	c1_1	None	19.82	17.7669	19.76	17.7131	19.79	17.74	Positive	Unchecked	Unknown	-	19.79	0	17.74	0		SYBR Green I		0.73	3.81	None
255;234;79;79	E3	c1+1	None	19.9	18.0124	19.74	17.8676	19.82	17.94	Positive	Unchecked	Unknown	-	19.82	0	17.94	0		SYBR Green I		0.7	3.7	None
255;234;79;79	G5	c1+2	None	19.76	17.9401	19.98	18.1399	19.87	18.04	Positive	Unchecked	Unknown	-	19.87	0	18.04	0		SYBR Green I		0.8	4.02	None
255;66;41;24	D3	c2_1	None	19.86	17.7222	19.9	17.7578	19.88	17.74	Positive	Unchecked	Unknown	-	19.88	0	17.74	0		SYBR Green I		0.75	3.83	None
255;66;41;24	F5	c2+1	None	19.73	17.2613	19.91	17.4187	19.82	17.34	Positive	Unchecked	Unknown	-	19.82	0	17.34	0		SYBR Green I		0.81	4.17	None
255;250;215;15	D7	c2+2	None	19.87	17.0727	20.05	17.2273	19.96	17.15	Positive	Unchecked	Unknown	-	19.96	0	17.15	0		SYBR Green I		0.71	3.71	None
255;132;197;238	C3	c3_1	None	19.62	17.1787	19.76	17.3013	19.69	17.24	Positive	Unchecked	Unknown	-	19.69	0	17.24	0		SYBR Green I		0.34	2.2	None
255;132;197;238	E5	c3+1	None	19.65	17.2201	19.49	17.0799	19.57	17.15	Positive	Unchecked	Unknown	-	19.57	0	17.15	0		SYBR Green I		0.74	3.93	None
255;103;154;47	C7	c3+2	None	19.8	17.7221	19.84	17.7579	19.82	17.74	Positive	Unchecked	Unknown	-	19.82	0	17.74	0		SYBR Green I		0.73	3.76	None
255;103;103;103	B3	c4_1	None	19.92	17.8205	19.74	17.6595	19.83	17.74	Positive	Unchecked	Unknown	-	19.83	0	17.74	0		SYBR Green I		0.75	3.81	None
255;103;103;103	D5	c4+1	None	19.79	17.6686	19.95	17.8114	19.87	17.74	Positive	Unchecked	Unknown	-	19.87	0	17.74	0		SYBR Green I		0.73	3.79	None
255;180;73;149	B7	c4+2	None	19.86	18.0536	19.94	18.1264	19.9	18.09	Positive	Unchecked	Unknown	-	19.9	0	18.09	0		SYBR Green I		0.83	4.08	None
255;242;138;21	G9	c5_1	None	19.9	16.9559	19.98	17.0241	19.94	16.99	Positive	Unchecked	Unknown	-	19.94	0	16.99	0		SYBR Green I		0.7	3.6	None
255;95;103;174	A7	c5+1	None	19.83	17.3138	19.89	17.3662	19.86	17.34	Positive	Unchecked	Unknown	-	19.86	0	17.34	0		SYBR Green I		0.7	3.71	None
255;242;138;21	C5	c5+2	None	19.78	18.8942	19.52	18.6458	19.65	18.77	Positive	Unchecked	Unknown	-	19.65	0	18.77	0		SYBR Green I		0.79	3.95	None
255;128;64;64	A3	c6_1	None	19.59	16.7173	19.69	16.8027	19.64	16.76	Positive	Unchecked	Unknown	-	19.64	0	16.76	0		SYBR Green I		0.66	3.49	None
255;250;215;15	B5	c6+1	None	19.79	16.3824	20.05	16.5976	19.92	16.49	Positive	Unchecked	Unknown	-	19.92	0	16.49	0		SYBR Green I		0.7	3.8	None
255;132;197;238	H8	c6+2	None	19.95	17.1672	19.91	17.1328	19.93	17.15	Positive	Unchecked	Unknown	-	19.93	0	17.15	0		SYBR Green I		0.7	3.64	None
255;103;154;47	A5	c7_1	None	19.84	17.1535	20.04	17.3265	19.94	17.24	Positive	Unchecked	Unknown	-	19.94	0	17.24	0		SYBR Green I		0.71	3.66	None
255;103;103;103	G8	c7+1	None	19.94	18.3745	19.8	18.2455	19.87	18.31	Positive	Unchecked	Unknown	-	19.87	0	18.31	0		SYBR Green I		0.76	3.81	None
255;103;103;103	B4	c7+2	None	19.82	17.5047	19.9	17.5753	19.86	17.54	Positive	Unchecked	Unknown	-	19.86	0	17.54	0		SYBR Green I		0.81	2.2	None
255;103;103;103	D6	c8_1	None	19.87	18.1218	19.91	18.1582	19.89	18.14	Positive	Unchecked	Unknown	-	19.89	0	18.14	0		SYBR Green I		0.71	3.93	None
255;180;73;150	B8	c8+1	None	19.86	17.3637	19.6	17.1363	19.73	17.25	Positive	Unchecked	Unknown	-	19.73	0	17.25	0		SYBR Green I		0.34	3.76	None
255;242;138;22	G10	c8+2	None	19.7	17.8519	19.74	17.8881	19.72	17.87	Positive	Unchecked	Unknown	-	19.72	0	17.87	0		SYBR Green I		0.74	3.81	None
255;95;103;175	A8	c9_1	None	19.92	17.2976	19.58	17.0024	19.75	17.15	Positive	Unchecked	Unknown	-	19.75	0	17.15	0		SYBR Green I		0.73	3.65	None
255;242;138;22	C6	c9_+1	None	19.86	17.1746	19.78	17.1054	19.82	17.14	Positive	Unchecked	Unknown	-	19.82	0	17.14	0		SYBR Green I		0.75	3.42	None
255;128;64;65	A4	c9+2	None	19.6	17.6888	19.78	17.8512	19.69	17.77	Positive	Unchecked	Unknown	-	19.69	0	17.77	0		SYBR Green I		0.69	3.75	None
255;250;215;16	B6	c10_1	None	19.76	16.8025	19.66	16.7175	19.71	16.76	Positive	Unchecked	Unknown	-	19.71	0	16.76	0		SYBR Green I		0.67	3.59	None
255;132;197;239	H9	c10+1	None	19.65	17.4722	19.69	17.5078	19.67	17.49	Positive	Unchecked	Unknown	-	19.67	0	17.49	0		SYBR Green I		0.7	3.7	None
255;103;154;48	A6	c10_+2	None	20.06	17.2705	19.78	17.0295	19.92	17.15	Positive	Unchecked	Unknown	-	19.92	0	17.15	0		SYBR Green I		0.77	3.88	None
