# Supplementary material for: Peripartal Rumen-Protected L-Carnitine Manipulates the Productive and Blood Metabolic Responses in High-Producing Holstein Dairy Cows
Source: Front Vet Sci. 2021 Dec 24;8:769837. doi: 10.3389/fvets.2021.769837 (PMC8739927; doi:10.3389/fvets.2021.769837)
Supplement: Supplementary file 1 [file Data_Sheet_1.ZIP › tlr4.xlsx]

## Sheet: Sheet1
Color	Position	Sample Name	Gene Name	Cq1	Concentration 1	Cq2	Concentration 2	Cq	Concentration	Call	Excluded	Sample Type	Standard	Cq Mean	Cq Error	Concentration Mean	Concentration Error	Replicate Group	Dye	Edited Call	Slope	EPF	Failure	Notes	Sample Prep Notes
255;242;138;21	B4	01_1	None	27.34	4.02937	27.1	3.95863	27.22	3.994	Positive	Unchecked	Unknown	-	27.22	0	3.994	0		SYBR Green I		0.43	2.85	None
255;205;18;55	H3	01+1	None	28.62	2.12055	28.68	2.12945	28.65	2.125	Positive	Unchecked	Unknown	-	28.65	0	2.125	0		SYBR Green I		0.39	2.68	None
255;66;41;24	H7	01+2	None	27.89	3.43707	27.93	3.44693	27.91	3.442	Positive	Unchecked	Unknown	-	27.91	0	3.442	0		SYBR Green I		0.33	2.43	None
255;34;176;146	H4	02_1	None	29.26	1.85169	29.08	1.82891	29.17	1.8403	Positive	Unchecked	Unknown	-	29.17	0	1.8403	0		SYBR Green I		0.41	2.49	None
255;234;79;79	H6	02+1	None	30.98	0.837805	31.32	0.856195	31.15	0.847	Positive	Unchecked	Unknown	-	31.15	0	0.847	0		SYBR Green I		0.37	2.6	None
255;242;138;21	F8	02+2	None	31.62	0.896672	31.42	0.885328	31.52	0.891	Positive	Unchecked	Unknown	-	31.52	0	0.891	0		SYBR Green I		0.4	2.81	None
255;47;73;113	G4	03_1	None	30.96	0.765632	31.08	0.771568	31.02	0.7686	Positive	Unchecked	Unknown	-	31.02	0	0.7686	0		SYBR Green I		0.43	2.43	None
255;250;215;15	E8	03+1	None	31.62	0.991764	31.5	0.984236	31.56	0.988	Positive	Unchecked	Unknown	-	31.56	0	0.988	0		SYBR Green I		0.4	2.8	None
255;234;79;79	F4	03+2	None	32.43	0.627211	32.75	0.639589	32.59	0.6334	Positive	Unchecked	Unknown	-	32.59	0	0.6334	0		SYBR Green I		0.35	2.54	None
255;66;41;24	G6	04_1	None	29.01	1.50239	29.35	1.53761	29.18	1.52	Positive	Unchecked	Unknown	-	29.18	0	1.52	0		SYBR Green I		0.4	2.82	None
255;103;154;47	D8	04+1	None	28.71	2.98115	28.41	2.91885	28.56	2.95	Positive	Unchecked	Unknown	-	28.56	0	2.95	0		SYBR Green I		0.45	2.92	None
255;66;41;24	E4	04+2	None	28.65	2.58908	28.97	2.64692	28.81	2.618	Positive	Unchecked	Unknown	-	28.81	0	2.618	0		SYBR Green I		0.4	2.67	None
255;132;197;238	F6	05_1	None	27.69	3.54974	27.77	3.57026	27.73	3.56	Positive	Unchecked	Unknown	-	27.73	0	3.56	0		SYBR Green I		0.43	2.88	None
255;180;73;149	C8	05+1	None	27.97	2.58963	28.19	2.63037	28.08	2.61	Positive	Unchecked	Unknown	-	28.08	0	2.61	0		SYBR Green I		0.41	2.86	None
255;132;197;238	D4	05+2	None	28.31	2.29532	28.01	2.24668	28.16	2.271	Positive	Unchecked	Unknown	-	28.16	0	2.271	0		SYBR Green I		0.38	2.58	None
255;103;103;103	E6	06_1	None	28.73	2.66123	28.49	2.61677	28.61	2.639	Positive	Unchecked	Unknown	-	28.61	0	2.639	0		SYBR Green I		0.47	2.97	None
255;95;103;174	B8	06+1	None	28.99	1.70764	29.03	1.71236	29.01	1.71	Positive	Unchecked	Unknown	-	29.01	0	1.71	0		SYBR Green I		0.43	2.98	None
255;103;103;103	C4	06+2	None	28.46	2.18245	29.38	2.32355	28.92	2.253	Positive	Unchecked	Unknown	-	28.92	0	2.253	0		SYBR Green I		0.32	2.31	None
255;242;138;21	D6	07_1	None	28.26	2.15277	28.88	2.24723	28.57	2.2	Positive	Unchecked	Unknown	-	28.57	0	2.2	0		SYBR Green I		0.42	2.87	None
255;205;18;55	A8	07+1	None	28.53	2.59088	28.19	2.52912	28.36	2.56	Positive	Unchecked	Unknown	-	28.36	0	2.56	0		SYBR Green I		0.39	2.76	None
255;103;103;103	H9	07+2	None	29.49	1.25637	29.81	1.28363	29.65	1.27	Positive	Unchecked	Unknown	-	29.65	0	1.27	0		SYBR Green I		0.41	2.89	None
255;250;215;15	C6	08_1	None	31.59	0.718181	31.67	0.721819	31.63	0.72	Positive	Unchecked	Unknown	-	31.63	0	0.72	0		SYBR Green I		0.42	2.77	None
255;103;154;47	B6	08+1	None	32.01	0.845281	31.81	0.834719	31.91	0.84	Positive	Unchecked	Unknown	-	31.91	0	0.84	0		SYBR Green I		0.42	2.9	None
255;180;73;149	A6	08+2	None	31.98	0.865957	31.76	0.854043	31.87	0.86	Positive	Unchecked	Unknown	-	31.87	0	0.86	0		SYBR Green I		0.39	2.74	None
255;34;176;146	G3	09_1	None	32.14	0.683174	32.32	0.690826	32.23	0.687	Positive	Unchecked	Unknown	-	32.23	0	0.687	0		SYBR Green I		0.4	2.83	None
255;250;215;15	A4	09+1	None	32.49	0.674568	32.27	0.665432	32.38	0.67	Positive	Unchecked	Unknown	-	32.38	0	0.67	0		SYBR Green I		0.34	2.54	None
255;132;197;238	G7	09+2	None	32.15	0.607825	32.63	0.625975	32.39	0.6169	Positive	Unchecked	Unknown	-	32.39	0	0.6169	0		SYBR Green I		0.44	2.89	None
255;47;73;113	F3	010_1	None	33.53	0.578665	32.97	0.559335	33.25	0.569	Positive	Unchecked	Unknown	-	33.25	0	0.569	0		SYBR Green I		0.39	2.8	None
255;47;73;113	H5	010+1	None	33.54	0.572503	33.78	0.580697	33.66	0.5766	Positive	Unchecked	Unknown	-	33.66	0	0.5766	0		SYBR Green I		0.37	2.43	None
255;103;103;103	F7	010+2	None	33.69	0.570519	33.37	0.559681	33.53	0.5651	Positive	Unchecked	Unknown	-	33.53	0	0.5651	0		SYBR Green I		0.43	2.79	None
255;242;138;21	E7	c1_1	None	28.64	2.36179	28.4	2.32221	28.52	2.342	Positive	Unchecked	Unknown	-	28.52	0	2.342	0		SYBR Green I		0.41	2.82	None
255;234;79;79	E3	c1+1	None	28.15	2.38981	28.27	2.41019	28.21	2.4	Positive	Unchecked	Unknown	-	28.21	0	2.4	0		SYBR Green I		0.37	2.63	None
255;234;79;79	G5	c1+2	None	28.01	2.50929	28.23	2.54871	28.12	2.529	Positive	Unchecked	Unknown	-	28.12	0	2.529	0		SYBR Green I		0.37	2.4	None
255;66;41;24	D3	c2_1	None	28.93	1.68553	29.35	1.73447	29.14	1.71	Positive	Unchecked	Unknown	-	29.14	0	1.71	0		SYBR Green I		0.42	2.78	None
255;66;41;24	F5	c2+1	None	29.26	1.83253	29.06	1.80747	29.16	1.82	Positive	Unchecked	Unknown	-	29.16	0	1.82	0		SYBR Green I		0.36	2.45	None
255;250;215;15	D7	c2+2	None	29.46	1.68698	29.6	1.70302	29.53	1.695	Positive	Unchecked	Unknown	-	29.53	0	1.695	0		SYBR Green I		0.42	2.89	None
255;132;197;238	C3	c3_1	None	27.34	3.61018	26.96	3.50982	27.15	3.56	Positive	Unchecked	Unknown	-	27.15	0	3.56	0		SYBR Green I		0.2	1.57	None
255;132;197;238	E5	c3+1	None	27.01	3.07584	27.31	3.14416	27.16	3.11	Positive	Unchecked	Unknown	-	27.16	0	3.11	0		SYBR Green I		0.47	2.99	None
255;103;154;47	C7	c3+2	None	27.93	3.7347	27.85	3.7133	27.89	3.724	Positive	Unchecked	Unknown	-	27.89	0	3.724	0		SYBR Green I		0.42	2.69	None
255;103;103;103	B3	c4_1	None	26.31	4.79836	25.99	4.68164	26.15	4.74	Positive	Unchecked	Unknown	-	26.15	0	4.74	0		SYBR Green I		0.38	2.58	None
255;103;103;103	D5	c4+1	None	26.51	4.53662	26.67	4.59138	26.59	4.564	Positive	Unchecked	Unknown	-	26.59	0	4.564	0		SYBR Green I		0.2	0.3	None
255;180;73;149	B7	c4+2	None	26.53	4.41768	26.61	4.44432	26.57	4.431	Positive	Unchecked	Unknown	-	26.57	0	4.431	0		SYBR Green I		0.39	2.54	None
255;242;138;21	G9	c5_1	None	29.36	1.602	29.14	1.578	29.25	1.59	Positive	Unchecked	Unknown	-	29.25	0	1.59	0		SYBR Green I		0.43	2.89	None
255;95;103;174	A7	c5+1	None	29.51	1.51103	29.65	1.52537	29.58	1.5182	Positive	Unchecked	Unknown	-	29.58	0	1.5182	0		SYBR Green I		0.36	2.4	None
255;242;138;21	C5	c5+2	None	29.43	1.79466	29.37	1.78734	29.4	1.791	Positive	Unchecked	Unknown	-	29.4	0	1.791	0		SYBR Green I		0.31	2.19	None
255;128;64;64	A3	c6_1	None	29.99	0.996771	30.03	0.999429	30.01	0.9981	Positive	Unchecked	Unknown	-	30.01	0	0.9981	0		SYBR Green I		0.36	2.55	None
255;250;215;15	B5	c6+1	None	30.25	0.980538	30.11	0.971462	30.18	0.976	Positive	Unchecked	Unknown	-	30.18	0	0.976	0		SYBR Green I		0.42	2.83	None
255;132;197;238	H8	c6+2	None	30.68	0.996849	30.5	0.985151	30.59	0.991	Positive	Unchecked	Unknown	-	30.59	0	0.991	0		SYBR Green I		0.4	2.68	None
255;103;154;47	A5	c7_1	None	27.23	3.38791	27.07	3.34809	27.15	3.368	Positive	Unchecked	Unknown	-	27.15	0	3.368	0		SYBR Green I		0.43	2.78	None
255;103;103;103	G8	c7+1	None	27.36	3.4618	27.82	3.5782	27.59	3.52	Positive	Unchecked	Unknown	-	27.59	0	3.52	0		SYBR Green I		0.42	2.92	None
255;242;138;22	G10	c7+2	None	27.65	3.72223	27.47	3.67377	27.56	3.698	Positive	Unchecked	Unknown	-	27.56	0	3.698	0		SYBR Green I		0.42	2.78	None
255;95;103;175	A8	c8_1	None	26.58	4.67338	26.72	4.72262	26.65	4.698	Positive	Unchecked	Unknown	-	26.65	0	4.698	0		SYBR Green I		0.39	2.45	None
255;242;138;22	C6	c8+1	None	26.19	4.66156	26.17	4.65444	26.18	4.658	Positive	Unchecked	Unknown	-	26.18	0	4.658	0		SYBR Green I		0.4	2.89	None
255;128;64;65	A4	c8+2	None	27.01	4.57216	26.95	4.55184	26.98	4.562	Positive	Unchecked	Unknown	-	26.98	0	4.562	0		SYBR Green I		0.34	2.86	None
255;250;215;16	B6	c9_1	None	28.92	1.01622	28.8	1.00778	28.86	1.012	Positive	Unchecked	Unknown	-	28.86	0	1.012	0		SYBR Green I		0.44	2.58	None
255;132;197;239	H9	c9_+1	None	27.81	1.00468	28.09	1.02492	27.95	1.0148	Positive	Unchecked	Unknown	-	27.95	0	1.0148	0		SYBR Green I		0.38	2.97	None
255;103;154;48	A6	c9+2	None	27.63	1.13238	27.45	1.11762	27.54	1.125	Positive	Unchecked	Unknown	-	27.54	0	1.125	0		SYBR Green I		0.2	2.98	None
255;103;103;104	G9	c10_1	None	29.53	1.69957	29.19	1.66043	29.36	1.68	Positive	Unchecked	Unknown	-	29.36	0	1.68	0		SYBR Green I		0.39	2.31	None
255;242;138;23	G11	c10+1	None	29.34	1.88871	29.36	1.89129	29.35	1.89	Positive	Unchecked	Unknown	-	29.35	0	1.89	0		SYBR Green I		0.43	2.19	None
255;95;103;176	A9	c10_+2	None	29.76	1.72113	29.36	1.67487	29.56	1.698	Positive	Unchecked	Unknown	-	29.56	0	1.698	0		SYBR Green I		0.37	2.55	None
